# Supplementary material for: Intratumor Lactobacillus drives ferroptosis resistance via D-lactate-STAT3 K631 lactylation in esophageal squamous cell carcinoma
Source: Gut Microbes. 2026 Jun 11;18(1):2685912. doi: 10.1080/19490976.2026.2685912 (PMC13274160; doi:10.1080/19490976.2026.2685912)
Supplement: Supplementary Table S3.xlsx [file KGMI_A_2685912_SM4809.xlsx]

## Sheet: Sheet4
species	Propionibacterium acnes	Bifidobacterium pullorum	Alistipes putredinis	Unknown species2	Aeribacillus pallidus	Enterococcus cecorum	Unknown species211	Unknown species600	Lactobacillus reuteri	Streptococcus salivarius	Unknown species274	Faecalibacterium prausnitzii	Unknown species333	Unknown species2	Unknown species3	Bradyrhizobium japonicum	Burkholderia arboris	Burkholderia contaminans	Unknown species140	Comamonas denitrificans	Schlegelella aquatica	Unknown species164	Unknown species12	Pseudomonas koreensis	Stenotrophomonas maltophilia	Akkermansia muciniphila
DNAcontrol_1	11.0351	3.9237	61.3094	4.9056500000000005	47.0844	24.5241	201.095	0	68.6668	3.4337500000000003	328.615	44.7556	10.299199999999999	25.1371	5.518600000000001	0	0	0	0	16.5538	14.102	2.94175	0	0	0	14.7149
DNAcontrol_2	7.31969	1.75602	23.4222	1.95128	56.531639999999996	5.855207999999999	52.6982	254.711	46.843019999999996	1.1715840000000002	95.15052000000001	27.520020000000002	1.1715840000000002	6.587447999999999	1.4631239999999999	0	0	0	0	0	21.2255	15.809604000000002	0	0	9.161135999999999	10.2473
DNAcontrol_3	73.5275	0	16.4016	2.73239	13.124201999999999	4.0985879999999995	0	43.057	16.4016	11.489127000000002	34.8525	116.977	0	0	0	0	1250.29	3123.14	14.352325000000002	98.4097	7.17253	0	10.2537	0	11.278383999999999	0
DNAcontrol_4	5.6388929999999995	1.1286869999999998	33.835629000000004	7.51928	67.1058	15.508659000000002	181.862	437.031	44.1732	24.247466999999997	246.72144000000003	168.894	12.4065	8.45947	23.261853000000002	0	0	0	0	14.802378000000001	17.623	3.947	0	0	0	14.0984
DNAcontrol_5	58.142266000000006	6.6698379999999995	74.38771200000001	9.40593	53.35446199999999	11.5425	126.973	206.48641999999998	67.5482	2.05171	166.73888000000002	8.208269999999999	1.02656	14.1089	1.2824980000000001	0	0	0	35.9142	52.58100400000001	8.33694	3.5915599999999994	82.63698799999999	0	2.05171	0
PCRcontrol1	371.193	0	0	0	0	0	0	0	0	0	0	0	0	0	0	0	0	10.0005	0	0	0	0	61.1268	0	0	0
PCRcontrol4	5.84221	0	0	0	0	0	0	0	2.5969130000000002	0	0	0	0	0	0	0	0	16.361565000000002	639.84	909.561	0	0	393.893	0	69.89039199999999	5.84221
Air1	100.42633799999999	0	0	0	0	0	0	0	0	0	0	0	0	0	0	6.61171	2350.8374599999997	3721.64	22.8185	55.5579	0	0	0	100.987	0	0
Air2	23.0633	0	0	0	0	0	0	0	0	0	0	0	0	0	0	3.69837	4567.93	4653.57	0	50.855	0	0	0	286.05960000000005	0	11.0951
Air3	139.905	0	0	0	0	0	0	0	0	0	5.77182	0	0	0	0	2.5642	3832.11	4281.4603799999995	23.0684	240.32533800000002	0	0	168.291	70.9839	0	0
Air4	7.16116	0	0	0	0	0	0	0	0	0	0	0	0	0	0	0	2659.82	4849.2958499999995	0	40.8991	0	0	0	85.888	0	0
Air5	48.4961	0	0	0	0	0	0	0	0	0	0	4.03643	0	0	0	2.6909540000000005	3185.05	5477.27	227.297	570.8063410000001	0	0	0	116.114	0	0

## Sheet: Sheet3
	domain	phylum	class	order	family	genus	species	DNAcontrol_1	DNAcontrol_2	DNAcontrol_3	DNAcontrol_4	DNAcontrol_5	PCRcontrol1	PCRcontrol4	Air1	Air2	Air3	Air4	Air5
257	Bacteria	Actinobacteria	Actinobacteria	Actinomycetales	Propionibacteriaceae	Propionibacterium	Propionibacterium acnes	11.0351	7.31969	73.5275	5.6388929999999995	58.142266000000006	371.193	5.84221	100.42633799999999	23.0633	139.905	7.16116	48.4961
293	Bacteria	Actinobacteria	Actinobacteria	Bifidobacteriales	Bifidobacteriaceae	Bifidobacterium	Bifidobacterium pullorum	3.9237	1.75602	0	1.1286869999999998	6.6698379999999995	0	0	0	0	0	0	0
527	Bacteria	Bacteroidetes	Bacteroidia	Bacteroidales	Rikenellaceae	Alistipes	Alistipes putredinis	61.3094	23.4222	16.4016	33.835629000000004	74.38771200000001	0	0	0	0	0	0	0
556	Bacteria	Bacteroidetes	Bacteroidia	Bacteroidales	Unknown family	Unknown genus1785	Unknown species2	4.9056500000000005	1.95128	2.73239	7.51928	9.40593	0	0	0	0	0	0	0
745	Bacteria	Firmicutes	Bacilli	Bacillales	Bacillaceae 1	Aeribacillus	Aeribacillus pallidus	47.0844	56.531639999999996	13.124201999999999	67.1058	53.35446199999999	0	0	0	0	0	0	0
894	Bacteria	Firmicutes	Bacilli	Lactobacillales	Enterococcaceae	Enterococcus	Enterococcus cecorum	24.5241	5.855207999999999	4.0985879999999995	15.508659000000002	11.5425	0	0	0	0	0	0	0
901	Bacteria	Firmicutes	Bacilli	Lactobacillales	Lactobacillaceae	Lactobacillus	Unknown species211	201.095	52.6982	0	181.862	126.973	0	0	0	0	0	0	0
909	Bacteria	Firmicutes	Bacilli	Lactobacillales	Lactobacillaceae	Lactobacillus	Unknown species600	0	254.711	43.057	437.031	206.48641999999998	0	0	0	0	0	0	0
925	Bacteria	Firmicutes	Bacilli	Lactobacillales	Lactobacillaceae	Lactobacillus	Lactobacillus reuteri	68.6668	46.843019999999996	16.4016	44.1732	67.5482	0	2.5969130000000002	0	0	0	0	0
1094	Bacteria	Firmicutes	Bacilli	Lactobacillales	Streptococcaceae	Streptococcus	Streptococcus salivarius	3.4337500000000003	1.1715840000000002	11.489127000000002	24.247466999999997	2.05171	0	0	0	0	0	0	0
1289	Bacteria	Firmicutes	Clostridia	Clostridiales	Peptostreptococcaceae	Clostridium XI	Unknown species274	328.615	95.15052000000001	34.8525	246.72144000000003	166.73888000000002	0	0	0	0	5.77182	0	0
1327	Bacteria	Firmicutes	Clostridia	Clostridiales	Ruminococcaceae	Faecalibacterium	Faecalibacterium prausnitzii	44.7556	27.520020000000002	116.977	168.894	8.208269999999999	0	0	0	0	0	0	4.03643
1346	Bacteria	Firmicutes	Clostridia	Clostridiales	Ruminococcaceae	Oscillospira	Unknown species333	10.299199999999999	1.1715840000000002	0	12.4065	1.02656	0	0	0	0	0	0	0
1414	Bacteria	Firmicutes	Clostridia	Clostridiales	Unknown family	Unknown genus2440	Unknown species2	25.1371	6.587447999999999	0	8.45947	14.1089	0	0	0	0	0	0	0
1674	Bacteria	Proteobacteria	Alphaproteobacteria	RF32	Unknown family	Unknown genus11	Unknown species3	5.518600000000001	1.4631239999999999	0	23.261853000000002	1.2824980000000001	0	0	0	0	0	0	0
1705	Bacteria	Proteobacteria	Alphaproteobacteria	Rhizobiales	Bradyrhizobiaceae	Bradyrhizobium	Bradyrhizobium japonicum	0	0	0	0	0	0	0	6.61171	3.69837	2.5642	0	2.6909540000000005
1909	Bacteria	Proteobacteria	Betaproteobacteria	Burkholderiales	Burkholderiaceae	Burkholderia	Burkholderia arboris	0	0	1250.29	0	0	0	0	2350.8374599999997	4567.93	3832.11	2659.82	3185.05
1912	Bacteria	Proteobacteria	Betaproteobacteria	Burkholderiales	Burkholderiaceae	Burkholderia	Burkholderia contaminans	0	0	3123.14	0	0	10.0005	16.361565000000002	3721.64	4653.57	4281.4603799999995	4849.2958499999995	5477.27
1963	Bacteria	Proteobacteria	Betaproteobacteria	Burkholderiales	Comamonadaceae	Comamonas	Unknown species140	0	0	14.352325000000002	0	35.9142	0	639.84	22.8185	0	23.0684	0	227.297
1970	Bacteria	Proteobacteria	Betaproteobacteria	Burkholderiales	Comamonadaceae	Comamonas	Comamonas denitrificans	16.5538	0	98.4097	14.802378000000001	52.58100400000001	0	909.561	55.5579	50.855	240.32533800000002	40.8991	570.8063410000001
2007	Bacteria	Proteobacteria	Betaproteobacteria	Burkholderiales	Comamonadaceae	Schlegelella	Schlegelella aquatica	14.102	21.2255	7.17253	17.623	8.33694	0	0	0	0	0	0	0
2107	Bacteria	Proteobacteria	Betaproteobacteria	Rhodocyclales	Rhodocyclaceae	Dechloromonas	Unknown species164	2.94175	15.809604000000002	0	3.947	3.5915599999999994	0	0	0	0	0	0	0
2116	Bacteria	Proteobacteria	Betaproteobacteria	Rhodocyclales	Rhodocyclaceae	Hydrogenophilus	Unknown species12	0	0	10.2537	0	82.63698799999999	61.1268	393.893	0	0	168.291	0	0
2379	Bacteria	Proteobacteria	Gammaproteobacteria	Pseudomonadales	Pseudomonadaceae	Pseudomonas	Pseudomonas koreensis	0	0	0	0	0	0	0	100.987	286.05960000000005	70.9839	85.888	116.114
2423	Bacteria	Proteobacteria	Gammaproteobacteria	Xanthomonadales	Xanthomonadaceae	Stenotrophomonas	Stenotrophomonas maltophilia	0	9.161135999999999	11.278383999999999	0	2.05171	0	69.89039199999999	0	0	0	0	0
2498	Bacteria	Verrucomicrobia	Verrucomicrobiae	Verrucomicrobiales	Verrucomicrobiaceae	Akkermansia	Akkermansia muciniphila	14.7149	10.2473	0	14.0984	0	0	5.84221	0	11.0951	0	0	0
