# Supplementary material for: Intratumor Lactobacillus drives ferroptosis resistance via D-lactate-STAT3 K631 lactylation in esophageal squamous cell carcinoma
Source: Gut Microbes. 2026 Jun 11;18(1):2685912. doi: 10.1080/19490976.2026.2685912 (PMC13274160; doi:10.1080/19490976.2026.2685912)
Supplement: Supplementary Table S4.xlsx [file KGMI_A_2685912_SM4805.xlsx]

## Sheet: OS
Feature	HR	95% L	95% H	P value
N	3.02271	1.55723	5.86733	0.00108004
Lactobacillus abundance (High VS Low)	14.0868	2.4787	80.0575	0.00284582

## Sheet: PFS
Feature	HR	95% L	95% H	P value
Lactobacillus abundance (High VS Low)	3.63517	1.12691	11.7262	0.030779
N	0.584708	0.334301	1.02268	0.0599274
