# Supplementary material for: Intratumor Lactobacillus drives ferroptosis resistance via D-lactate-STAT3 K631 lactylation in esophageal squamous cell carcinoma
Source: Gut Microbes. 2026 Jun 11;18(1):2685912. doi: 10.1080/19490976.2026.2685912 (PMC13274160; doi:10.1080/19490976.2026.2685912)
Supplement: Supplementary Table S2.xlsx [file KGMI_A_2685912_SM4807.xlsx]

## Sheet: Sheet 1
Sample ID	Sex	Age	Hypertension	Alcohol	Smorking	Chemotherapy after surgery	Radiotherapy after surgery	Recurrence	High sugar	CEA(μg/L)	Tumor stage	Locate(Distance from the incisor)	Survival status(Death=1)
8103847572	Male	64	0	0	0	0	1	0	0	2.07	T3N3M0G3,IVA	32-36 cm	0
CA2/BCA2	Female	80	0	1	1	1	1	1	1	1.5	T3N0M0G3,IIB	24-29 cm	0
8103667146	Female	48	1	1	1	0	0	1	0	2	T3N1M0H1G3，IIIB	22-25 cm	1
496823	Male	57	1	0	0	0	1	1	1	0.9	T2N1M0H1G3，IIIA	23-39 cm	0
8103600277	Male	79	1	0	1	1	1	1	0	2.3	T3N0M0H1G3,IIB	25 cm	0
6106677130	Female	79	0	0	1	1	1	1	0	2.1	T3N0M0H1G2，IIB	25 cm	0
8103801867	Female	66	1	0	1	1	1	1	0	1.8	T3N0M0H1G3,IIB	32-35 cm	0
6105946869	Male	67	0	1	0	0	0	1	1	1.3	T3N2M0G3,IIIB	25 cm	0
8103603705	Female	73	0	1	1	0	0	1	1	1.79	T4aN0M0G1-2，IIIB	26-31 cm	1
8103598012	Male	66	0	0	1	0	1	1	0	1.2	T2N1M0G1，IIIA	20-30 cm	0
8103605126	Male	70	0	1	0	0	0	1	1	0.91	T3N1M0G2,IIIB	30-33 cm	1
6107658454	Male	53	1	0	0	0	1	1	1	0.85	T3N0M0G2，IIA	34-41 cm	0
8103872371	Male	71	1	0	0	0	1	0	1	1.67	T3N1M0G1-2,IIIB	27-31 cm	0
8103742661	Male	55	1	1	0	0	1	0	1	0.77	T3N3M0G3,IVA	34-38 cm	1
6108582794	Male	66	1	1	0	0	1	1	1	1.96	T3N1M0G2,IIIB	29-37 cm	1
8103607221	Male	65	1	0	0	1	1	0	1	2.59	T1BN0M0G3,IB	30-34 cm	0
8103154209	Male	55	1	0	0	1	0	0	1	2.4	T2N3M0G3,IVA	25-30 cm	1
6110235468	Male	67	1	0	0	1	1	0	1	1.56	T3N2M0H1G2,IIIB	31-33 cm	1
502645	Male	73	1	1	1	1	1	0	0	1.95	T3N3M0G3,IVA	35 cm	0
6109163156	Male	68	1	1	0	0	1	0	0	2.1	T2N0M0G3,IIA	29-35 cm	0
6110562478	Male	66	0	0	0	1	1	1	1	4.6	T3N3M0G2,IVA	25-30 cm	1
6109969786	Male	71	0	0	0	0	1	1	1	2.06	T3N0M0G2,IIB	28-36 cm	0
6110048561	Male	80	0	0	0	0	1	1	1	2.4	T1BN0M0G2,IB	26-30 cm	1
6110934680	Male	54	1	1	1	1	1	1	0	1.82	T2N0M0G2-3，IIA	30-35 cm	0
8103640203	Male	70	1	0	1	0	1	0	0	1.91	T2N1M0H1G2,IIIA	20-25 cm	0
8103884548	Male	58	1	0	0	0	1	0	0	2.03	T3N1M0G2,IIIB	25-31cm,36-38 cm	1
8103728451	Male	53	1	1	1	0	1	0	0	1.4	T2N3M0G3,IVA	34-40 cm	1
