# Supplementary material for: Intratumor Lactobacillus drives ferroptosis resistance via D-lactate-STAT3 K631 lactylation in esophageal squamous cell carcinoma
Source: Gut Microbes. 2026 Jun 11;18(1):2685912. doi: 10.1080/19490976.2026.2685912 (PMC13274160; doi:10.1080/19490976.2026.2685912)
Supplement: Supplementary Table S1.xlsx [file KGMI_A_2685912_SM4808.xlsx]

## Sheet: Sheet1
Antibodies	Source	Identifier
Anti-Glutathione Peroxidase 4 antibody	Abcam	Cat # ab125066
Anti-Ferritin Heavy Chain antibody	Abcam	Cat # ab75972
Anti-STAT3 antibody	Abcam	Cat # ab119352
Anti-HA tag antibody	Abcam	Cat # ab1424
Monoclonal Anti-Flag antibody	Sigma	Cat # A8592
Anti-L-Lactyl Lysine Rabbit antibody	PTM Biolabs	Cat # PTM-1401RM
Anti-D-Lactyl Lysine Rabbit antibody	PTM Biolabs	Cat # PTM-1429RM
Anti-Lipopolysaccharide core antibody	HycultBiotech	Cat # HM6011
Anti-Lipoteichoic acid antibody	HycultBiotech	Cat # HM2048
Cleaved Caspase-3 antibody	Cell Signaling Technology	Cat # Asp175
Anti-cleaved N-terminal GSDMD	Abcam	Cat # ab215203
Anti- Phospho-Stat3 (Tyr705) (D3A7) XP antibody	Cell Signaling Technology	Cat # 9145
Anti-Histone H3 antibody	Cell Signaling Technology	Cat # 4499s
Anti-beta Actin antibody	KANGCHEN	Cat # KC-5A08
Anti-mouse IgG, HRP-linked Antibody	Cell Signaling Technology	Cat # 7076S
Anti-rabbit IgG, HRP-linked Antibody	Cell Signaling Technology	Cat # 7074S
Alexa FluorTM 594 goat anti-mouse IgG2a(γ2a)	Thermo Fisher Scientific	Cat # A21135
Chemicals	Source	Identifier
Anti-DYKDDDDK Magnetic Agarose	Thermo Fisher Scientific	Cat # A36797
Protein G Magnetic Beads	Thermo Fisher Scientific	Cat # 88847
RSL3	MedChemExpress	Cat # HY-100218A
Raptinal	MedChemExpress	Cat # HY-121320
TNF-α	PrimeGene Bio-Tech	Cat # 103-01V
Cycloheximide	MedChemExpress	Cat # HY-12320
AZD3965	MedChemExpress	Cat # HY-12750
Lactobacilli MRS Broth	Fisher BD	Cat # M264-01
Collagenase Type 3	Sangon	Cat #A004180
RPMI 1640	Gibico	Cat # C22400500BT
Fetal Bovine Serum	Sigma-Aldrich	Cat # F8318
Pen Strep (100×)	Gibico	Cat # 15140122
Trypsin-EDTA	Gibico	Cat # 25200-072
Lactate sodium	MedChemExpress	Cat # HY-B2227B
L-Lactic acid sodium	MedChemExpress	Cat # HY-W040233
Sodium D-lactate	Sigma-Aldrich	Cat # 71716
NP-40 lysis buffer	Beyotime	Cat # P0013F
IL-6	SinoBiological	Cat # 10395-HNAE
pSTAT3-TA-luc-CP	Beyotime	Cat # D2260-100μg
Protease inhibitor cocktail	Epizyme	Cat # GRF102
SYBR Green	Vazyme	Cat # Q711-02
RIPA buffer	Beyotime	Cat # PC102
BSA	Cell Signaling Technology	Cat # 9998S
Liperfluo	DOJINDO	Cat # L248
C11-BODIPY 581/591	Invitrogen	Cat # D3861
Stattic	Selleck	Cat # S7024
DAPI Fluoromount-G	SouthernBiotech	Cat # 0100-20
Tissue-Tek ®O.C.T. Compound	Sakura	Cat # 4583
ChamQ Universal SYBR qPCR Master Mix	Vazyme	Cat # Q711
HiScript III All-in-one RT SuperMix Perfect for qPCR	Vazyme	Cat # R333-01
TritonX-100	Beyotime	Cat # P0096
Eshcerichia coli	TIANGEN	Cat#CB101
Critical commercial assays	Source	Identifier
BCA Protein Assay Kit	Epizyme	Cat # ZJ102
ECL kit	Epizyme	Cat # SQ201
Duo-Luciferase HS Assay Kit	GeneCopoeia	Cat # LF004
Lipofectamine 3000 Transfection Kit	Thermo Fisher Scientific	Cat # L3000-015
Lipid Peroxidation MDA Assay Kit	Beyotime	Cat # S0131S
Nuclear and Cytoplasmic Protein Extraction Kit	Beyotime	Cat # P0027
RNAsimple Total RNA Kit	TianGen	Cat # DP419
L-lactate ELISA kit	Westang Biotechnology	Cat # G02610
D-lactate ELISA kit	Westang Biotechnology	Cat # G02610
in situ Proximity Ligation Assay	Sigma-Aldrich	Cat # DUO092101
SPINeasyTM DNA kit for Tissue	Mpbio	Cat#116558050
Cell-LightTM EdU Apollo567 In Vitro Kit	Ribobio	Cat # C10310-1
Cell Counting Kit-8	DOJINDO	Cat # CK04
Cell lines	Source	Identifier
Eca-109	National biomedical experimental cell resource Bank	http://www.crcpumc.com/
TE-1	Fuheng Biotechnology	FH0223
Bacteria stain	Source	Identifier
L. reuteri	ATCC	Cat # 23272
L. reuteri ΔldhD	This paper	N/A
Animal	Source	Identifier
BALB/c-Nude	Gempharmatech	Strain NO. D000521
Deposited data	Source	Identifier
16S rRNA sequencing	Accession number: PRJNA972350	N/A
RNA sequencing	Accession number: PRJNA971160	N/A
Oligonucleotides	Sequence (5‘-3’)
Lactobacillus-F	CTCAAAACTAAACAAAGTTTC	N/A
Lactobacillus-R	CTTGTACACACCGCCCGTCA	N/A
L. reuteri-F	GATTGACGATGGATCACCAGT	N/A
L. reuteri-R	CATCCCAGAGTGATAGCCAA	N/A
Lpla-F	GCTGGCAATGCCATCGTGCT	N/A
Lpla-R	TCTCAACGGTTGCTGTATCG	N/A
Lbrev-F	TGCACTGATTTCAACAATGAAG	N/A
Lbrev-R	CCAGAAGTGATAGCCGAAGC	N/A
Lcase-F	CCACAATCCTTGGCTGTTCT	N/A
Lcase-R	GCTTGAGGCGATTGTAATCC	N/A
Lmuri-F	TCGAACGAAACTTCTTTATCACC	N/A
Lmuri-R	CGTTCGCCACTCAACTCTTT	N/A
Lsalirv-F	ATATCTCTAAGGATCGCATG	N/A
Lsalirv-R	CCGTGTCTCAGTCCCAATGT	N/A
Lrham-F	TGCTTGCATCTTGATTTAATTTTG	N/A
Lrham-R	GTCCATTGTGGAAGATTCCC	N/A
Lferm-F	GACCAGCGCACCAAGTGATA	N/A
Lferm-R	AGCGTAGCGTTCGTGGTAAT	N/A
16S rRNA-F	GGTGAATACGTTCCCGG	N/A
16S rRNA-R	TACGGCTACCTTGTTACGACTT	N/A
Human Stat3-F	CTGCCCCATACCTGAAGACC	N/A
Human Stat3-R	TCCTCACATGGGGGAGGTAG	N/A
Human Fth1-F	GCTTCAACAGTGCTTGGACG	N/A
Human Fth1-R	GTCCTGGTGGTAGTTCTGGC	N/A
Human β-actin-F	GTCTTCCCCTCCATCGTG	N/A
Human β-actin-R	AGGGTGAGGATGCCTCTCTT	N/A
Si-Stat3#1[1]	Sense: 5′-UCCAGUUUCUUAAUUUGUUGACGGGUC-3′	Antisense: 5′-GACCCGUCAACAAAUUAAGAAACUGGA-3′
Si-Stat3#2[1]	Sense: 5′-AUAGUCCUAUCUUCUAUUUGGAUGUCA-3′	Antisense:5′-UGACAUCCAAAUAGAAGAUAGGACUAU-3′
EUB338 16S rRNA gene probe[2]	GCTGCCTCCCGTAGGAGT	N/A
Lactobacillus gene probe	AGCTTCAATCTTCAGGAT	N/A
ldhD-JD-F	AGATCACCCTCGATTGTTACCCA	N/A
ldhD-JD-R	ACTGACGAAGGAAAAGCAGCTAC	N/A
ldhD-889ter-F	TTCGCTATTAAGGATTGTCAT	N/A
ldhD-ter-R	AATCATCACAACGCCGAAATT	N/A
ldhD-up-R	TTAATAAGGAGGATTAACTTGAGCACCCTCATTGACCAAA	N/A
ldhD-down-F	GTCAATGAGGGTGCTCAAGTTAATCCTCCTTATTAATGAA	N/A
ldhD-LABK-F	ACTATAGGGCGAATTGCTTTACCACAAGCATTCGTTTCGG	N/A
ldhD-LABK-R	GCTTATCGATACCGTCGACTGGGACTTTCGCACTTCGTCA	N/A
1. Ouyang S, Li H, Lou L, Huang Q, Zhang Z, Mo J, et al. Inhibition of STAT3-ferroptosis negative regulatory axis suppresses tumor growth and alleviates chemoresistance in gastric cancer. Redox Biol. 2022;52:102317. 2. Fu A, Yao B, Dong T, Chen Y, Yao J, Liu Y, et al. Tumor-resident intracellular microbiota promotes metastatic colonization in breast cancer. Cell. 2022;185(8):1356-72 e26.
